# Supplementary material for: Enhanced glioblastoma immunotherapy via SMAC mimetic dose escalation and TGFβ blockade
Source: Neurooncol Adv. 2025 Dec 10;8(1):vdaf253. doi: 10.1093/noajnl/vdaf253 (PMC12901662; doi:10.1093/noajnl/vdaf253)
Supplement: vdaf253_Supplementary_Data [file vdaf253_supplementary_data.zip]

Archive with 5 entries (5 files):
- Paper 2 figures v7.5 individual - Supp figures 1,2.tif
- Paper 2 figures v7.5 individual - Supp figures 3.tif
- Paper 2 figures v7.5 individual - Supp figures 4.tif
- Paper 2 figures v7.5 individual - Supp figures 5.tif
- Paper 2 figures v7.5 individual - Supp figures 6.tif
